# Supplementary material for: The arch support insoles show benefits to people with flatfoot on stance time, cadence, plantar pressure and contact area
Source: PLoS One. 2020 Aug 20;15(8):e0237382. doi: 10.1371/journal.pone.0237382 (PMC7446821; doi:10.1371/journal.pone.0237382)
Supplement: S1 Data — (ZIP) [file pone.0237382.s001.zip]

Archive with 6 entries (6 files):
- cadence-Interaction and main effects.docx
- contact area-Interaction and main effects.docx
- peak pressure-Interaction and main effects.docx
- peak pressure-Simple main effects.docx
- stance time-Interaction and main effects.docx
- stance time-Simple main effects.docx
